# Supplementary material for: Survival and aerobic performance of the northern shrimp are threatened by exposure to combined ocean global change drivers
Source: Conserv Physiol. 2025 Dec 24;13(1):coaf076. doi: 10.1093/conphys/coaf076 (PMC12728293; doi:10.1093/conphys/coaf076)
Supplement: Web_Material_coaf076 [file web_material_coaf076.zip]

Archive with 1 entries (1 files):
- Guscelli_et_al._pandalus_Cons_Phys_Supp_Mat_clean.pdf
